# Supplementary material for: Excessive immunosuppression by regulatory T cells antagonizes T cell response to schistosome infection in PD-1-deficient mice
Source: PLoS Pathog. 2022 Jun 6;18(6):e1010596. doi: 10.1371/journal.ppat.1010596 (PMC9203022; doi:10.1371/journal.ppat.1010596)
Supplement: S1 Table — (XLSX) [file ppat.1010596.s001.xlsx]

## Sheet: Sheet3
S1 Table. Antibodies and fluorescent dyes used for flow cytometric analysis in this study.
Fluorophore	Marker	Clone	Supplier	Cat. No.
APC-eFlour780	CD45	30-F11	eBioscience	47-0451-82
Alexa Fluor700	CD45	30-F11	eBioscience	56-0451-82
Super Bright 600	CD45	30-F11	eBioscience	63-0451-82
FITC	CD45.1	A20	eBioscience	11-0453-82
PE-Cyanine7	CD45.1	A20	eBioscience	25-0453-82
eFluor450	CD45.1	A20	eBioscience	48-0453-82
PE	CD45.2	104	eBioscience	12-0454-82
APC	CD45.2	104	eBioscience	17-0454-82
PE-Cyanine7	CD45.2	104	eBioscience	25-0454-82
PE	CD3e	145-2C11	eBioscience	12-0031-85
FITC	CD3e	145-2C11	eBioscience	11-0031-86
Alexa Fluor700	CD3e	eBio500A2	eBioscience	56-0033-82
PE-Cyanine7	CD5	53-7.3	eBioscience	25-0051-81
eFlour450	CD5	53-7.3	eBioscience	48-0051-82
APC-eFlour780	CD5	53-7.3	eBioscience	47-0051-82
PE	CD5	53-7.3	eBioscience	12-0051-83
BV605	CD4	RM4-5	Biolegend	100548
PE-Cyanine5.5	CD4	RM4-5	eBioscience	35-0042-82
APC	CD4	RM4-5	eBioscience	17-0042-82
PE	CD4	GK1.5	Biolegend	100408
PE-Cyanine7	CD4	RM4-5	eBioscience	25-0042-82
FITC	CD4	GK1.5	Biolegend	100406
Alexa Fluor700	CD8a	53-6.7	eBioscience	56-0081-82
FITC	CD8b	eBioH35-17.2	eBioscience	11-0083-82
eFlour450	CD8b	H35-17.2	eBioscience	48-0083-82
APC	CD8b	eBioH35-17.2	eBioscience	17-0083-81
PE-Cyanine5.5	CD19	eBio1D3	eBioscience	35-0193-82
Super bright 600	CD19	eBio1D3	eBioscience	63-0193-82
APC	CD11b	M1/70	eBioscience	17-0112-83
PE-Cyanine5.5	CD25	PC61.5	eBioscience	35-0251-82
PE-Cyanine7	CD39	24DMS1	eBioscience	25-0391-82
BV605	CD44	IM7	Biolegend	103047
APC	CD62L	MEL-14	eBioscience	17-0621-83
PE-Cyanine7	CD69	H1.2F3	eBioscience	25-0691-82
PE	CD73	TY/11.8	eBioscience	12-0731-82
BV421	CTLA-4	UC10-4B9	Biolegend	106312
PE	Foxp3	NRRF-30	eBioscience	12-4771-82
APC	Foxp3	FJK-16s	eBioscience	17-5773-82
PE-Cyanine7	IFN-γ	XMG1.2	eBioscience	25-7311-82
APC	IL-10	JES5-16E3	eBioscience	17-7101-82
PE	IL-13	eBio13A	eBioscience	12-7133-82
FITC	IL-4	BVD6-24G2	eBioscience	11-7042-82
	PD-1 biotin	RMP1-30	eBioscience	13-9981-85
APC	Streptavidin		eBioscience	17-4317-82
PE-Cyanine7	T-bet	eBio4B10	eBioscience	25-5825-82
APC-eFlour780	TCRβ	H57-597	eBioscience	47-5961-82
FITC	TCRβ	H57-597	eBioscience	11-5961-85
