# Supplementary material for: Excessive immunosuppression by regulatory T cells antagonizes T cell response to schistosome infection in PD-1-deficient mice
Source: PLoS Pathog. 2022 Jun 6;18(6):e1010596. doi: 10.1371/journal.ppat.1010596 (PMC9203022; doi:10.1371/journal.ppat.1010596)
Supplement: S2 Table — (XLSX) [file ppat.1010596.s002.xlsx]

## Sheet: Table S1
S2 Table. Primers used for RT-PCR in this study
Primer name	Primer sequence (5’ > 3’)
HPRT-F	CGTCGTGATTAGCGATGATG
HPRT-R	ACAGAGGGCCACAATGTGAT
IL4-F	CATGGGAAAACTCCATGCTT
IL4-R	TGGACTCATTCATGGTGCAG
IL10-F	GCTCTTACTGACTGGCATGAG
IL10-R	CGCAGCTCTAGGAGCATGTG
IL13-F	GCATGGTATGGAGTGTGGACCT
IL13-R	AGGCCATGCAATATCCTCTGGG
Foxp3-F	TCCCTCACCCCACCTACAG
Foxp3-R	TGATCATGGCTGGGTTGTCC
