# Supplementary material for: Excessive immunosuppression by regulatory T cells antagonizes T cell response to schistosome infection in PD-1-deficient mice
Source: PLoS Pathog. 2022 Jun 6;18(6):e1010596. doi: 10.1371/journal.ppat.1010596 (PMC9203022; doi:10.1371/journal.ppat.1010596)
Supplement: S1 Data — Excel file containing the numerical data and statistical analyses for Figure panels 1A, 1B, 1C, 1D, 1I, 2D, 2F, 2H, 3B, 3D, 3F, 3G, 3I, 3K, 4B, 4D, 4E, 4F, 4H, 5B, 5D, 5E, 5G, 6A, 6B, 6C, 6D, 7C, 7D, 7E, 8C, 8E, S1A, S1B, S2B, S2C, S3B, S3D, S4A, S4B, S4C, S5A, S5C, S6B, S7B, S10B, S10C, S11C, S11D, S12C, S12D, S12E and S13A in separate sheets. (XLSX) [file ppat.1010596.s003.xlsx]

## Sheet: figure 1 A
Liver
PD-1% in CD4+ T Cells
	Uninfected	Infected
	11.7	61.4
	11.5	62.5
	9.71	68.5
	8.97	59.3
	10.7	70.7
	18
	10.3
PD-1% in CD8+ T Cells
	Uninfected	Infected
	7.01	17.6
	5.33	15.3
	9.4	27.9
	10.8	21.9
	7.06	15.3
	7.03
	4

## Sheet: figure 1 B
Spleen
PD-1% in CD4+ T Cells
	Uninfected	Infected
	28.2	42.4
	30.4	31.7
	13.5	51.1
	12.1	41.9
	12.3	40.9
	25.7
	14.5
PD-1% in CD8+ T Cells
	Uninfected	Infected
	3.49	5.39
	3.75	3.9
	3.94	8.69
	3.56	7.65
	1.95	5.29
	3.12
	2.25

## Sheet: figure 1 C
Liver
PD-1 MFI in CD4+ T Cells
	Uninfected	Infected
	300	1797
	289	1538
	334	1887
	267	1340
	185	1820
	270
	159
PD-1 MFI in CD8+ T Cells
	Uninfected	Infected
	180	415
	146	429
	276	623
	202	300
	106	216
	13.5
	0

## Sheet: figure 1 D
Spleen
PD-1 MFI in CD4+ T Cells
	Uninfected	Infected
	563	901
	622	590
	300	1180
	275	931
	253	815
	495
	291
PD-1 MFI in CD8+ T Cells
	Uninfected	Infected
	56	156
	74.8	84.7
	70.3	206
	75.3	146
	28.3	109
	69.3
	20.9

## Sheet: figure 1 I
R1% in CD8+ T Cells
	Uninfected	Infected
	66.7	81.7
	71.6	85.7
	70	84.1
R2% in CD8+ T Cells
	Uninfected	Infected
	33	18.1
	28.2	14
	29.8	15.7
CTV MFI in CD8+ T Cells
	Uninfected	Infected
	16165	23735
	20620	29812
	19330	27801

## Sheet: figure 2 D
Spleen
WBC
	WT Infected	Pdcd1-/- Infected
	133000000	218200000
	175600000	189600000
	227600000	212800000
	213000000	297800000
	217600000	186000000
		276200000
		270600000
		256200000
		323400000
CD4+ T Cells
	WT Infected	Pdcd1-/- Infected
	16933440	2.57762e+07
	1.48916e+07	17067792
	8219400	2.62204e+07
	20238834	3.20311e+07
	25903104	20061216
		27266464
		23604438
		3.46013e+07
		27912654
CD8+ T Cells
	WT Infected	Pdcd1-/- Infected
	8384784	9.55083e+06
	9.77179e+06	7936656
	4083100	1.51071e+07
	10365432	1.68558e+07
	1.14945e+07	9093168
		14008864
		9673950
		9.38102e+06
		1.35576e+07

## Sheet: figure 2 F
Liver
WBC
	WT Infected	Pdcd1-/- Infected
	49600000	32500000
	45450000	30500000
	55350000	38450000
	47400000	47450000
	33600000	44950000
		33000000
		45150000
		33550000
		47600000
CD4+ T Cells (%)
	WT Infected	Pdcd1-/- Infected
	64.4	40.8
	65.5	51.1
	60.2	44.3
	69.3	41.7
	74.2	47.9
		44.6
		44.7
		56.7
		43.7
CD4+ T Cells
	WT Infected	Pdcd1-/- Infected
	1277696	2426580
	1.09553e+06	1.32165e+06
	1.01295e+06	2.11214e+06
	1.27451e+06	3.54181e+06
	1.22911e+06	2.26076e+06
		1376133
		1.60447e+06
		1.4115e+06
		1.34584e+06
CD8+ T Cells (%)
	WT Infected	Pdcd1-/- Infected
	21.2	56
	22.7	41.8
	21.9	51.8
	15.6	53.8
	14.9	44.2
		43.1
		46.8
		30.3
		47.9
CD8+ T Cells
	WT Infected	Pdcd1-/- Infected
	420608	3330600
	379671	1.08112e+06
	368498	2.46972e+06
	286903	4.56953e+06
	246816	2.08613e+06
		1.32985e+06
		1.67985e+06
		754291
		1.47519e+06

## Sheet: figure 2 H
Liver
CD4 memory T cells (%)
	WT Infected	Pdcd1-/- Infected
	91.5	95.8
	91.3	93.9
	94.7	95.4
	88	97.8
	94.4	91
		89.2
		90.8
		92.5
		88.4
CD8 memory T cells (%)
	WT Infected	Pdcd1-/- Infected
	60.2	93.9
	54.6	73.6
	79.1	74
	49.4	88
	64.3	73.8
		72.6
		81.1
		77.9
		71

## Sheet: figure 3 B
Liver
IL-4 % in CD4+ T Cells
	WT Infected	Pdcd1-/- Infected
	55.4	34.7
	46.8	45
	46.8	46.2
	42	40.4
		37.5
		42.3
		39.8

## Sheet: figure 3 D
Spleen
IL-4 % in CD4+ T Cells
	WT Infected	Pdcd1-/- Infected
	28.9	22.5
	54.9	27.9
	28.2	31.3
	33.3	23.6
		16.3
		24.9
		14.1

[truncated: 43 more sheets: figure 3 F, figure 3 G, figure 3 I, figure 3 K, figure 4 B, figure 4 D, figure 4 E, figure 4 F, figure 4 H, figure 5 B, figure 5 D, figure 5 E, figure 5 G, figure 6 A, figure 6 B, figure 6 C, figure 6 D, figure 7 C, figure 7 D, figure 7 E …]
